# Supplementary material for: Novel Variant in ANO5 Muscular Dystrophy: Identification by Whole Genome Sequencing and Quad Analysis
Source: Genes (Basel). 2024 Oct 6;15(10):1300. doi: 10.3390/genes15101300 (PMC11507210; doi:10.3390/genes15101300)
Supplement: Supplementary file 1 [file genes-15-01300-s001.zip]

Archive with 1 entries (1 files):
- genes-3227288-supplementary.pdf
